# Supplementary material for: 2,6-Bis[(4R,5R)-4,5-diphenyl-4,5-di­hydro-1,3-oxazol-2-yl]pyridine
Source: Acta Crystallogr Sect E Struct Rep Online. 2011 May 7;67(Pt 6):o1344. doi: 10.1107/S1600536811014668 (PMC3120343; doi:10.1107/S1600536811014668)
Supplement: Supplementary file 1 [file e-67-o1344-sup1.cif]

##############################################################################
#                                                                            #
# This CIF contains the data in a paper accepted for publication in          #
# Acta Crystallographica Section E. It conforms to the requirements of       #
# Notes for Authors for Acta Crystallographica Section E, and has been       #
# peer reviewed under the auspices of the IUCr Commission on Journals.       #
#                                                                            #
# Full details of the Crystallographic Information File format               #
# are given in the paper "The Crystallographic Information File (CIF):       #
# a New Standard Archive File for Crystallography" by S. R. Hall, F. H.      #
# Allen and I. D. Brown [Acta Cryst. (1991), A47, 655-685].                  #
#                                                                            #
# The current version of the core CIF dictionary is obtainable from          #
# ftp://ftp.iucr.org/pub/cif_core.dic.                                       #
#                                                                            #
# Software is freely available for graphical display of the structure(s)     #
# in this CIF. For information consult the CIF software page                 #
# http://www.iucr.org/resources/cif/software.                                #
#                                                                            #
# This file may be used for bona fide research purposes within the           #
# scientific community so long as proper attribution is given to the journal # 
# article from which it was obtained.                                        #
#                                                                            #
##############################################################################
data_global
_audit_creation_method     SHELXL-97
_journal_date_recd_electronic     2011-04-17
_journal_date_accepted     2011-04-19
_journal_name_full     'Acta Crystallographica, Section E'
_journal_year     2011
_journal_volume     67
_journal_issue      6
_journal_page_first     o1344
_journal_page_last     o1344
_journal_paper_category     QO
_journal_coeditor_code     BT5522
_publ_contact_author_name     'Dr Seik Weng Ng'
_publ_contact_author_address
;
Department of Chemistry
University of Malaya
50603 Kuala Lumpur
Malaysia
;
_publ_contact_author_email     seikweng@um.edu.my
_publ_contact_author_fax     '03 7967 4193'
_publ_contact_author_phone     '03 7967 6778'
_publ_section_title
;
2,6-Bis[(4<i>R</i>,5<i>R</i>)-4,5-diphenyl-4,5-dihydro-1,3-oxazol-2-yl]pyridine
;
loop_
    _publ_author_name
    _publ_author_address
    'Lin, Ning'
;
Institute of Drug Synthesis and Pharmaceutical Processes
School of Pharmaceutical Sciences
Sun Yat-sen University
Guangzhou 510006
People's Republic of China
;
    'Deng, Yan-Qiu'
;
Institute of Drug Synthesis and Pharmaceutical Processes
School of Pharmaceutical Sciences
Sun Yat-sen University
Guangzhou 510006
People's Republic of China
;
    'Chen, Miao-Miao'
;
Institute of Drug Synthesis and Pharmaceutical Processes
School of Pharmaceutical Sciences
Sun Yat-sen University
Guangzhou 510006
People's Republic of China
;
    'Luo, Ren-Shi'
;
Institute of Drug Synthesis and Pharmaceutical Processes
School of Pharmaceutical Sciences
Sun Yat-sen University
Guangzhou 510006
People's Republic of China
;
    'Ng, Seik Weng'
;
Department of Chemistry
University of Malaya
50603 Kuala Lumpur
Malaysia
;
data_I
_audit_creation_method     SHELXL97
_chemical_name_systematic
;
2,6-Bis[(4<i>R</i>,5<i>R</i>)-4,5-diphenyl-4,5-dihydro-1,3-oxazol-2-yl]pyridine
;
_chemical_name_common     ?
_chemical_formula_moiety     'C35 H27 N3 O2'
_chemical_formula_sum     'C35 H27 N3 O2'
_chemical_formula_iupac     'C35 H27 N3 O2'
_chemical_formula_weight     521.60
_chemical_melting_point     ?
_symmetry_cell_setting     monoclinic
_symmetry_space_group_name_H-M     'C 2'
_symmetry_space_group_name_Hall     'C 2y'
loop_
    _symmetry_equiv_pos_as_xyz
    'x, y, z'
    '-x, y, -z'
    'x+1/2, y+1/2, z'
    '-x+1/2, y+1/2, -z'
_cell_length_a     19.035(2)
_cell_length_b     6.5908(7)
_cell_length_c     14.3001(15)
_cell_angle_alpha     90.00
_cell_angle_beta     129.4540(10)
_cell_angle_gamma     90.00
_cell_volume     1385.2(3)
_cell_formula_units_Z     2
_cell_measurement_reflns_used     1652
_cell_measurement_theta_min     2.77
_cell_measurement_theta_max     26.10
_cell_measurement_temperature     293(2)
_exptl_crystal_description     prism
_exptl_crystal_colour     colourless
_exptl_crystal_size_max     0.38
_exptl_crystal_size_mid     0.20
_exptl_crystal_size_min     0.16
_exptl_crystal_density_diffrn     1.251
_exptl_crystal_density_meas     ?
_exptl_crystal_density_method     'not measured'
_exptl_crystal_F_000     548
_exptl_absorpt_coefficient_mu     0.078
_exptl_absorpt_correction_type     none
_diffrn_ambient_temperature     293(2)
_diffrn_radiation_type     MoK\a
_diffrn_radiation_wavelength     0.71073
_diffrn_radiation_source     'fine-focus sealed tube'
_diffrn_radiation_monochromator     graphite
_diffrn_measurement_device_type     'Bruker SMART CCD'
_diffrn_measurement_method     '\f and \w'
_diffrn_detector_area_resol_mean     ?
_diffrn_reflns_number     3266
_diffrn_reflns_av_R_equivalents     0.0167
_diffrn_reflns_av_sigmaI/netI     0.0190
_diffrn_reflns_theta_min     2.88
_diffrn_reflns_theta_max     25.00
_diffrn_reflns_theta_full     25.00
_diffrn_measured_fraction_theta_max     0.970
_diffrn_measured_fraction_theta_full     0.970
_diffrn_reflns_limit_h_min     -22
_diffrn_reflns_limit_h_max     22
_diffrn_reflns_limit_k_min     -7
_diffrn_reflns_limit_k_max     7
_diffrn_reflns_limit_l_min     -17
_diffrn_reflns_limit_l_max     15
_diffrn_standards_number     0
_diffrn_standards_interval_count     0
_diffrn_standards_interval_time     0
_diffrn_standards_decay_%     0
_reflns_number_total     1299
_reflns_number_gt     1190
_reflns_threshold_expression     I>2\s(I)
_refine_ls_structure_factor_coef     Fsqd
_refine_ls_matrix_type     full
_refine_ls_R_factor_all     0.0371
_refine_ls_R_factor_gt     0.0337
_refine_ls_wR_factor_gt     0.0952
_refine_ls_wR_factor_ref     0.0994
_refine_ls_goodness_of_fit_ref     1.048
_refine_ls_restrained_S_all     1.047
_refine_ls_number_reflns     1299
_refine_ls_number_parameters     182
_refine_ls_number_restraints     1
_refine_ls_hydrogen_treatment     constr
_refine_ls_weighting_scheme     calc
_refine_ls_weighting_details
       'calc w = 1/[\s^2^(Fo^2^)+(0.0722P)^2^+0.0677P] where P=(Fo^2^+2Fc^2^)/3'
_atom_sites_solution_hydrogens     geom
_atom_sites_solution_primary     direct
_atom_sites_solution_secondary     difmap
_refine_ls_shift/su_max     0.001
_refine_ls_shift/su_mean     0.001
_refine_diff_density_max     0.160
_refine_diff_density_min     -0.108
_refine_ls_extinction_method     none
_refine_ls_extinction_coef     ?
_refine_ls_abs_structure_details     '768 Friedel pairs merged'
loop_
    _atom_type_symbol
    _atom_type_description
    _atom_type_scat_dispersion_real
    _atom_type_scat_dispersion_imag
    _atom_type_scat_source
    'C' 'C' 0.0033 0.0000
                         'International Tables Vol C Tables 4.2.6.8 and 6.1.1.4'
    'H' 'H' 0.0000 0.0000
                         'International Tables Vol C Tables 4.2.6.8 and 6.1.1.4'
    'N' 'N' 0.0061 0.0000
                         'International Tables Vol C Tables 4.2.6.8 and 6.1.1.4'
    'O' 'O' 0.0106 0.0000
                         'International Tables Vol C Tables 4.2.6.8 and 6.1.1.4'
_computing_data_collection     'SMART (Bruker, 2001)'
_computing_cell_refinement     'SAINT (Bruker, 2001)'
_computing_data_reduction     'SAINT (Bruker, 2001)'
_computing_structure_solution     'SHELXS97 (Sheldrick, 2008)'
_computing_structure_refinement     'SHELXL97 (Sheldrick, 2008)'
_computing_molecular_graphics     'X-SEED (Barbour, 2001)'
_computing_publication_material     'publCIF (Westrip, 2010)'
loop_
    _atom_site_type_symbol
    _atom_site_label
    _atom_site_fract_x
    _atom_site_fract_y
    _atom_site_fract_z
    _atom_site_U_iso_or_equiv
    _atom_site_adp_type
    _atom_site_calc_flag
    _atom_site_refinement_flags
    _atom_site_occupancy
    _atom_site_symmetry_multiplicity
    _atom_site_disorder_assembly
    _atom_site_disorder_group
    O O1 -0.00290(12) 0.4999(2) 0.24429(14) 0.0590(5) Uani d . 1 1 . .
    N N1 0.0000 0.3969(4) 0.0000 0.0453(6) Uani d S 1 2 . .
    N N2 0.00872(13) 0.1951(3) 0.18302(16) 0.0503(5) Uani d . 1 1 . .
    C C1 0.0000 0.8221(5) 0.0000 0.0582(8) Uani d S 1 2 . .
    H H1 0.0000 0.9632 0.0000 0.070 Uiso calc SR 1 2 . .
    C C2 -0.00113(15) 0.7152(4) 0.0817(2) 0.0538(6) Uani d . 1 1 . .
    H H2 -0.0023 0.7831 0.1377 0.065 Uiso calc R 1 1 . .
    C C3 -0.00049(13) 0.5041(3) 0.07933(18) 0.0449(5) Uani d . 1 1 . .
    C C4 0.00168(14) 0.3864(4) 0.16940(19) 0.0472(5) Uani d . 1 1 . .
    C C5 0.00709(15) 0.1499(4) 0.2830(2) 0.0505(5) Uani d . 1 1 . .
    H H5 0.0604 0.0679 0.3445 0.061 Uiso calc R 1 1 . .
    C C6 -0.07812(16) 0.0392(4) 0.2397(2) 0.0522(5) Uani d . 1 1 . .
    C C7 -0.16168(18) 0.0935(5) 0.1346(2) 0.0769(8) Uani d . 1 1 . .
    H H7 -0.1661 0.1950 0.0859 0.092 Uiso calc R 1 1 . .
    C C8 -0.2399(2) -0.0029(6) 0.1005(3) 0.0909(10) Uani d . 1 1 . .
    H H8 -0.2964 0.0356 0.0294 0.109 Uiso calc R 1 1 . .
    C C9 -0.2346(2) -0.1521(6) 0.1699(4) 0.0887(10) Uani d . 1 1 . .
    H H9 -0.2872 -0.2154 0.1468 0.106 Uiso calc R 1 1 . .
    C C10 -0.1519(2) -0.2093(5) 0.2738(3) 0.0833(9) Uani d . 1 1 . .
    H H10 -0.1481 -0.3124 0.3212 0.100 Uiso calc R 1 1 . .
    C C11 -0.07370(18) -0.1150(4) 0.3090(2) 0.0648(7) Uani d . 1 1 . .
    H H11 -0.0175 -0.1553 0.3800 0.078 Uiso calc R 1 1 . .
    C C12 0.01565(15) 0.3640(4) 0.33649(19) 0.0498(5) Uani d . 1 1 . .
    H H12 -0.0314 0.3795 0.3447 0.060 Uiso calc R 1 1 . .
    C C13 0.10798(15) 0.4089(4) 0.45661(19) 0.0493(5) Uani d . 1 1 . .
    C C14 0.14229(19) 0.2821(5) 0.5543(2) 0.0654(7) Uani d . 1 1 . .
    H H14 0.1074 0.1742 0.5463 0.078 Uiso calc R 1 1 . .
    C C15 0.2283(2) 0.3148(6) 0.6638(3) 0.0788(8) Uani d . 1 1 . .
    H H15 0.2515 0.2268 0.7284 0.095 Uiso calc R 1 1 . .
    C C16 0.27910(19) 0.4766(5) 0.6770(3) 0.0738(8) Uani d . 1 1 . .
    H H16 0.3367 0.4995 0.7506 0.089 Uiso calc R 1 1 . .
    C C17 0.24501(16) 0.6032(5) 0.5823(3) 0.0712(8) Uani d . 1 1 . .
    H H17 0.2794 0.7136 0.5916 0.085 Uiso calc R 1 1 . .
    C C18 0.16001(17) 0.5710(4) 0.4720(2) 0.0600(6) Uani d . 1 1 . .
    H H18 0.1378 0.6592 0.4079 0.072 Uiso calc R 1 1 . .
loop_
    _atom_site_aniso_label
    _atom_site_aniso_U_11
    _atom_site_aniso_U_22
    _atom_site_aniso_U_33
    _atom_site_aniso_U_12
    _atom_site_aniso_U_13
    _atom_site_aniso_U_23
    O1 0.0850(11) 0.0442(10) 0.0564(9) 0.0107(8) 0.0489(9) 0.0016(8)
    N1 0.0524(14) 0.0389(14) 0.0499(14) 0.000 0.0350(12) 0.000
    N2 0.0666(11) 0.0425(12) 0.0597(11) -0.0016(9) 0.0486(10) -0.0038(9)
    C1 0.070(2) 0.0344(17) 0.061(2) 0.000 0.0377(17) 0.000
    C2 0.0642(14) 0.0395(13) 0.0570(13) 0.0013(11) 0.0381(12) -0.0048(11)
    C3 0.0466(12) 0.0397(13) 0.0473(11) 0.0004(9) 0.0294(10) -0.0013(9)
    C4 0.0525(12) 0.0443(13) 0.0496(12) 0.0032(10) 0.0347(10) -0.0006(10)
    C5 0.0618(13) 0.0449(13) 0.0549(12) -0.0013(10) 0.0418(11) -0.0010(11)
    C6 0.0666(13) 0.0445(12) 0.0565(12) -0.0065(11) 0.0442(12) -0.0076(10)
    C7 0.0767(17) 0.079(2) 0.0661(15) -0.0148(16) 0.0411(15) 0.0034(15)
    C8 0.0714(18) 0.103(3) 0.0825(19) -0.0200(19) 0.0413(16) -0.010(2)
    C9 0.090(2) 0.083(2) 0.117(2) -0.0336(19) 0.078(2) -0.029(2)
    C10 0.106(2) 0.0622(18) 0.122(2) -0.0105(17) 0.092(2) 0.0006(19)
    C11 0.0817(16) 0.0521(14) 0.0830(17) 0.0032(13) 0.0629(15) 0.0058(14)
    C12 0.0648(13) 0.0450(13) 0.0543(12) 0.0017(11) 0.0448(12) -0.0005(10)
    C13 0.0642(13) 0.0468(13) 0.0546(12) -0.0019(10) 0.0460(11) -0.0041(10)
    C14 0.0837(17) 0.0614(17) 0.0612(14) -0.0122(14) 0.0507(14) -0.0017(13)
    C15 0.0943(19) 0.080(2) 0.0591(15) 0.0159(19) 0.0474(15) 0.0108(16)
    C16 0.0644(15) 0.078(2) 0.0718(16) 0.0007(15) 0.0399(14) -0.0115(16)
    C17 0.0644(16) 0.0689(18) 0.0885(18) -0.0091(14) 0.0523(16) -0.0086(16)
    C18 0.0687(15) 0.0554(15) 0.0696(14) -0.0040(13) 0.0504(13) 0.0000(12)
loop_
    _geom_bond_atom_site_label_1
    _geom_bond_atom_site_label_2
    _geom_bond_site_symmetry_2
    _geom_bond_distance
    _geom_bond_publ_flag
    O1 C4 . 1.354(3) ?
    O1 C12 . 1.440(3) ?
    N1 C3 . 1.341(2) ?
    N1 C3 2 1.341(2) ?
    N2 C4 . 1.270(3) ?
    N2 C5 . 1.480(3) ?
    C1 C2 . 1.376(3) ?
    C1 C2 2 1.376(3) ?
    C1 H1 . 0.9300 ?
    C2 C3 . 1.392(3) ?
    C2 H2 . 0.9300 ?
    C3 C4 . 1.481(3) ?
    C5 C6 . 1.507(3) ?
    C5 C12 . 1.563(3) ?
    C5 H5 . 0.9800 ?
    C6 C7 . 1.371(4) ?
    C6 C11 . 1.384(3) ?
    C7 C8 . 1.392(4) ?
    C7 H7 . 0.9300 ?
    C8 C9 . 1.355(5) ?
    C8 H8 . 0.9300 ?
    C9 C10 . 1.362(5) ?
    C9 H9 . 0.9300 ?
    C10 C11 . 1.379(4) ?
    C10 H10 . 0.9300 ?
    C11 H11 . 0.9300 ?
    C12 C13 . 1.513(3) ?
    C12 H12 . 0.9800 ?
    C13 C18 . 1.376(3) ?
    C13 C14 . 1.384(3) ?
    C14 C15 . 1.386(4) ?
    C14 H14 . 0.9300 ?
    C15 C16 . 1.370(5) ?
    C15 H15 . 0.9300 ?
    C16 C17 . 1.355(4) ?
    C16 H16 . 0.9300 ?
    C17 C18 . 1.381(4) ?
    C17 H17 . 0.9300 ?
    C18 H18 . 0.9300 ?
loop_
    _geom_angle_atom_site_label_1
    _geom_angle_atom_site_label_2
    _geom_angle_atom_site_label_3
    _geom_angle_site_symmetry_1
    _geom_angle_site_symmetry_3
    _geom_angle
    _geom_angle_publ_flag
    C4 O1 C12 . . 106.19(17) ?
    C3 N1 C3 . 2 116.5(2) ?
    C4 N2 C5 . . 106.44(19) ?
    C2 C1 C2 . 2 118.4(3) ?
    C2 C1 H1 . . 120.8 ?
    C2 C1 H1 2 . 120.8 ?
    C1 C2 C3 . . 119.1(2) ?
    C1 C2 H2 . . 120.5 ?
    C3 C2 H2 . . 120.5 ?
    N1 C3 C2 . . 123.5(2) ?
    N1 C3 C4 . . 116.65(18) ?
    C2 C3 C4 . . 119.9(2) ?
    N2 C4 O1 . . 118.7(2) ?
    N2 C4 C3 . . 126.5(2) ?
    O1 C4 C3 . . 114.73(18) ?
    N2 C5 C6 . . 112.22(19) ?
    N2 C5 C12 . . 103.37(18) ?
    C6 C5 C12 . . 112.88(18) ?
    N2 C5 H5 . . 109.4 ?
    C6 C5 H5 . . 109.4 ?
    C12 C5 H5 . . 109.4 ?
    C7 C6 C11 . . 118.5(2) ?
    C7 C6 C5 . . 121.4(2) ?
    C11 C6 C5 . . 120.1(2) ?
    C6 C7 C8 . . 120.2(3) ?
    C6 C7 H7 . . 119.9 ?
    C8 C7 H7 . . 119.9 ?
    C9 C8 C7 . . 120.6(3) ?
    C9 C8 H8 . . 119.7 ?
    C7 C8 H8 . . 119.7 ?
    C8 C9 C10 . . 119.7(3) ?
    C8 C9 H9 . . 120.1 ?
    C10 C9 H9 . . 120.1 ?
    C9 C10 C11 . . 120.4(3) ?
    C9 C10 H10 . . 119.8 ?
    C11 C10 H10 . . 119.8 ?
    C10 C11 C6 . . 120.6(3) ?
    C10 C11 H11 . . 119.7 ?
    C6 C11 H11 . . 119.7 ?
    O1 C12 C13 . . 110.46(18) ?
    O1 C12 C5 . . 103.00(15) ?
    C13 C12 C5 . . 114.64(19) ?
    O1 C12 H12 . . 109.5 ?
    C13 C12 H12 . . 109.5 ?
    C5 C12 H12 . . 109.5 ?
    C18 C13 C14 . . 118.5(2) ?
    C18 C13 C12 . . 122.2(2) ?
    C14 C13 C12 . . 119.3(2) ?
    C13 C14 C15 . . 120.5(3) ?
    C13 C14 H14 . . 119.7 ?
    C15 C14 H14 . . 119.7 ?
    C16 C15 C14 . . 120.0(3) ?
    C16 C15 H15 . . 120.0 ?
    C14 C15 H15 . . 120.0 ?
    C17 C16 C15 . . 119.6(3) ?
    C17 C16 H16 . . 120.2 ?
    C15 C16 H16 . . 120.2 ?
    C16 C17 C18 . . 121.1(3) ?
    C16 C17 H17 . . 119.5 ?
    C18 C17 H17 . . 119.5 ?
    C13 C18 C17 . . 120.3(3) ?
    C13 C18 H18 . . 119.9 ?
    C17 C18 H18 . . 119.9 ?
loop_
    _geom_torsion_atom_site_label_1
    _geom_torsion_atom_site_label_2
    _geom_torsion_atom_site_label_3
    _geom_torsion_atom_site_label_4
    _geom_torsion_site_symmetry_1
    _geom_torsion_site_symmetry_2
    _geom_torsion_site_symmetry_3
    _geom_torsion_site_symmetry_4
    _geom_torsion
    _geom_torsion_publ_flag
    C2 C1 C2 C3 2 . . . 0.42(15) ?
    C3 N1 C3 C2 2 . . . 0.45(17) ?
    C3 N1 C3 C4 2 . . . -178.3(2) ?
    C1 C2 C3 N1 . . . . -0.9(3) ?
    C1 C2 C3 C4 . . . . 177.79(15) ?
    C5 N2 C4 O1 . . . . 1.7(3) ?
    C5 N2 C4 C3 . . . . -179.57(19) ?
    C12 O1 C4 N2 . . . . 8.5(3) ?
    C12 O1 C4 C3 . . . . -170.44(17) ?
    N1 C3 C4 N2 . . . . 3.9(3) ?
    C2 C3 C4 N2 . . . . -174.8(2) ?
    N1 C3 C4 O1 . . . . -177.25(15) ?
    C2 C3 C4 O1 . . . . 4.0(3) ?
    C4 N2 C5 C6 . . . . 111.8(2) ?
    C4 N2 C5 C12 . . . . -10.1(3) ?
    N2 C5 C6 C7 . . . . -42.1(3) ?
    C12 C5 C6 C7 . . . . 74.2(3) ?
    N2 C5 C6 C11 . . . . 140.8(2) ?
    C12 C5 C6 C11 . . . . -102.8(2) ?
    C11 C6 C7 C8 . . . . 1.1(4) ?
    C5 C6 C7 C8 . . . . -176.0(3) ?
    C6 C7 C8 C9 . . . . -0.5(5) ?
    C7 C8 C9 C10 . . . . -0.3(5) ?
    C8 C9 C10 C11 . . . . 0.5(5) ?
    C9 C10 C11 C6 . . . . 0.1(5) ?
    C7 C6 C11 C10 . . . . -1.0(4) ?
    C5 C6 C11 C10 . . . . 176.2(3) ?
    C4 O1 C12 C13 . . . . 109.2(2) ?
    C4 O1 C12 C5 . . . . -13.6(2) ?
    N2 C5 C12 O1 . . . . 14.4(2) ?
    C6 C5 C12 O1 . . . . -107.09(19) ?
    N2 C5 C12 C13 . . . . -105.65(19) ?
    C6 C5 C12 C13 . . . . 132.9(2) ?
    O1 C12 C13 C18 . . . . 5.3(3) ?
    C5 C12 C13 C18 . . . . 121.1(2) ?
    O1 C12 C13 C14 . . . . -173.81(18) ?
    C5 C12 C13 C14 . . . . -58.0(3) ?
    C18 C13 C14 C15 . . . . -1.9(4) ?
    C12 C13 C14 C15 . . . . 177.2(2) ?
    C13 C14 C15 C16 . . . . 1.7(4) ?
    C14 C15 C16 C17 . . . . -0.4(4) ?
    C15 C16 C17 C18 . . . . -0.5(4) ?
    C14 C13 C18 C17 . . . . 1.0(3) ?
    C12 C13 C18 C17 . . . . -178.2(2) ?
    C16 C17 C18 C13 . . . . 0.3(4) ?
