# Supplementary material for: 2,6-Bis[(4R,5R)-4,5-diphenyl-4,5-di­hydro-1,3-oxazol-2-yl]pyridine
Source: Acta Crystallogr Sect E Struct Rep Online. 2011 May 7;67(Pt 6):o1344. doi: 10.1107/S1600536811014668 (PMC3120343; doi:10.1107/S1600536811014668)
Supplement: Supplementary file 2 [file e-67-o1344-Isup2.hkl]

# 
# h,k,l, Fc-squared, Fo-squared, sigma(Fo-squared) and status flag 
# 
data_I
_shelx_title '  C2  768 Friedel pairs' 
_shelx_refln_list_code          4 
_shelx_F_calc_maximum      158.30 
_exptl_crystal_F_000       548.00 
_reflns_d_resolution_high  0.8410 
 
loop_ 
 _symmetry_equiv_pos_as_xyz 
 'x, y, z' 
 '-x, y, -z' 
 'x+1/2, y+1/2, z' 
 '-x+1/2, y+1/2, -z' 
 
_cell_length_a    19.0350 
_cell_length_b     6.5908 
_cell_length_c    14.3001 
_cell_angle_alpha  90.000 
_cell_angle_beta  129.454 
_cell_angle_gamma  90.000 
 
_shelx_F_squared_multiplier     1.000 
 
loop_ 
 _refln_index_h 
 _refln_index_k 
 _refln_index_l 
 _refln_F_squared_calc 
 _refln_F_squared_meas 
 _refln_F_squared_sigma 
 _refln_observed_status 
   4   0   0    22422.55    22751.23    272.38 o 
   6   0   0     5010.04     5110.01     66.21 o 
   8   0   0     7237.80     7551.90     91.57 o 
  10   0   0      468.69      471.20      7.67 o 
  12   0   0     1599.16     1759.74     23.73 o 
  14   0   0      361.64      364.59      9.70 o 
   1   1   0     4037.96     3997.82     77.25 o 
   3   1   0     3813.05     3759.37     33.08 o 
   5   1   0     1686.04     1722.07     14.02 o 
   7   1   0     3333.93     3474.73     27.78 o 
   9   1   0      694.16      712.80      7.43 o 
  11   1   0      267.15      288.84      4.67 o 
  13   1   0        0.24        3.16      1.24 o 
  15   1   0       25.57       22.35      2.17 o 
  17   1   0       14.18       15.96      2.73 o 
   0   2   0     1548.79     1413.10     24.70 o 
   2   2   0      391.24      342.07      8.62 o 
   4   2   0      485.01      418.16      4.55 o 
   6   2   0      457.49      502.86      5.45 o 
   8   2   0      106.22       97.09      2.31 o 
  10   2   0      109.92      111.79      2.22 o 
  12   2   0       70.37       66.57      2.91 o 
  14   2   0        8.93       11.03      1.73 o 
  16   2   0        1.24        0.68      1.49 o 
   1   3   0     1804.18     1926.48     23.96 o 
   3   3   0     1727.79     1925.00     30.21 o 
   5   3   0      498.37      530.43      5.91 o 
   7   3   0      990.87     1124.20     11.25 o 
   9   3   0      116.85      112.59      2.78 o 
  11   3   0      353.69      371.20      7.68 o 
  13   3   0       10.68        9.20      1.66 o 
  15   3   0       22.63       25.84      2.43 o 
   0   4   0      103.06      101.59      3.61 o 
   2   4   0      814.64      912.62     12.38 o 
   4   4   0      252.19      263.89      6.07 o 
   6   4   0       79.73       78.88      3.16 o 
   8   4   0       61.50       63.79      2.19 o 
  10   4   0      236.50      276.76      7.21 o 
  12   4   0        7.77        7.77      1.71 o 
  14   4   0       19.49       19.62      4.36 o 
   1   5   0       71.02       64.17      1.96 o 
   3   5   0      119.28      103.41      3.47 o 
   5   5   0      319.79      310.72      6.78 o 
   7   5   0      153.19      153.48      4.73 o 
   9   5   0       60.51       62.21      4.20 o 
  11   5   0       12.04       12.90      3.63 o 
  13   5   0        2.97        5.72      1.93 o 
   0   6   0      213.91      185.13      8.70 o 
   2   6   0      496.16      507.84     15.88 o 
   4   6   0      469.23      495.05     12.79 o 
   6   6   0       45.80       45.16      2.98 o 
   8   6   0       62.96       63.97      3.53 o 
  10   6   0       87.50      115.06      4.73 o 
   1   7   0       14.40       10.35      2.92 o 
   3   7   0       55.54       53.64      3.05 o 
   5   7   0       55.82       54.55      3.29 o 
   7   7   0       50.34       50.62      4.28 o 
 -16   0   1      121.06      124.98      5.48 o 
 -14   0   1       54.02       45.97      2.92 o 
 -12   0   1     1145.36     1183.13     16.73 o 
 -10   0   1     1649.75     1712.64     22.59 o 
  -8   0   1      821.74      813.88     11.35 o 
  -6   0   1     3471.22     3467.81     57.48 o 
  -4   0   1    10293.14    10520.32    126.34 o 
   2   0   1    14372.62    14476.38    196.35 o 
   4   0   1     4838.66     5012.90     60.73 o 
   6   0   1      913.27      993.52     13.24 o 
   8   0   1       57.42       41.33      1.69 o 
  10   0   1       31.33       29.31      1.68 o 
  12   0   1        0.23        0.97      1.46 o 
 -17   1   1       20.39       19.88      2.75 o 
 -15   1   1      117.75      111.88      3.81 o 
 -13   1   1       79.40       78.03      2.07 o 
 -11   1   1       48.22       50.89      1.55 o 
  -9   1   1       55.57       49.17      1.64 o 
  -7   1   1       17.70       20.46      1.03 o 
  -5   1   1      615.99      641.11      5.65 o 
  -3   1   1    10672.09    10735.61     93.49 o 
  -1   1   1      634.68      625.91      8.32 o 
   1   1   1     1498.36     1421.78     69.96 o 
   3   1   1      818.58      819.34      8.86 o 
   5   1   1      549.94      548.84      5.03 o 
   7   1   1       83.33       72.94      2.02 o 
   9   1   1      525.37      550.66      6.07 o 
  11   1   1      241.58      248.03      4.19 o 
  13   1   1       14.88       15.02      1.66 o 
  15   1   1       53.30       71.11      4.29 o 
 -16   2   1        6.40        5.35      1.51 o 
 -14   2   1        0.81        1.03      1.24 o 
 -12   2   1      175.47      166.39      2.95 o 
 -10   2   1       57.46       44.47      1.59 o 
  -8   2   1      119.16      119.53      2.05 o 
  -6   2   1       64.96       64.00      1.31 o 
  -4   2   1     1825.17     1875.80     17.14 o 
  -2   2   1      352.78      358.61      5.21 o 
   0   2   1       74.20       69.15      3.05 o 
   2   2   1      440.61      433.90      6.90 o 
   4   2   1     1365.45     1435.15     20.87 o 
   6   2   1      105.61      100.34      2.44 o 
   8   2   1       73.27       58.60      1.78 o 
  10   2   1       74.89       63.56      2.17 o 
  12   2   1       29.59       30.23      2.22 o 
  14   2   1       10.26       12.67      2.83 o 
  16   2   1       15.36       20.32      3.05 o 
 -15   3   1        0.05        0.59      1.32 o 
 -13   3   1      157.07      158.45      4.77 o 
 -11   3   1       14.19       13.10      1.62 o 
  -9   3   1       88.58       91.70      2.44 o 
  -7   3   1       32.74       30.86      1.21 o 
  -5   3   1     1709.50     1826.56     17.11 o 
  -3   3   1       80.62       77.41      4.83 o 
  -1   3   1      327.49      341.65      5.34 o 
   1   3   1      879.57      895.83     10.21 o 
   3   3   1        0.95        0.67      0.38 o 
   5   3   1       43.92       47.11      1.64 o 
   7   3   1      396.88      427.80      6.36 o 
   9   3   1       57.07       53.74      2.03 o 
  11   3   1        0.23        0.73      1.03 o 
  13   3   1       48.76       53.15      3.95 o 
  15   3   1       13.35       19.97      2.95 o 
 -14   4   1       56.00       61.26      4.45 o 
 -12   4   1        2.91        5.06      1.51 o 
 -10   4   1        0.23       -0.33      1.02 o 
  -8   4   1        8.48        8.73      1.47 o 
  -6   4   1      225.66      233.83      3.48 o 
  -4   4   1       48.61       45.41      1.38 o 
  -2   4   1      361.69      382.25      6.24 o 
   0   4   1      384.09      409.65      7.51 o 
   2   4   1      255.41      272.06      4.89 o 
   4   4   1      326.79      361.61     13.48 o 
   6   4   1       75.30       76.93      3.91 o 
   8   4   1      205.33      211.92      4.34 o 
  10   4   1       59.31       54.39      2.84 o 
  12   4   1       69.10       83.17      3.76 o 
  14   4   1        1.48        6.56      2.70 o 
 -13   5   1       10.68       12.44      2.09 o 
 -11   5   1        3.49        5.19      1.54 o 
  -9   5   1        7.85        7.75      1.83 o 
  -7   5   1        4.60        6.47      1.90 o 
  -5   5   1       51.81       50.80      2.10 o 
  -3   5   1      111.15      111.11      2.66 o 
  -1   5   1       56.55       51.62      2.72 o 
   1   5   1       83.39       77.28      2.98 o 
   3   5   1        8.85        6.26      1.88 o 
   5   5   1       89.64       89.42      2.85 o 
   7   5   1       22.05       25.87      4.14 o 
   9   5   1        1.47        2.27      1.41 o 
  11   5   1       21.01       27.40      2.71 o 
 -12   6   1       34.00       41.75      3.33 o 
 -10   6   1       45.35       47.24      3.31 o 
  -8   6   1      256.29      270.42      6.85 o 
  -6   6   1       12.05        9.95      2.14 o 
  -4   6   1        3.05       -0.13      1.20 o 
  -2   6   1        6.01        2.86      1.23 o 
   0   6   1      141.23      135.35      4.33 o 
   2   6   1        6.80        6.42      1.49 o 
   4   6   1      151.73      145.07      4.69 o 
   6   6   1       12.51       12.86      1.99 o 
   8   6   1        1.35        0.77      1.56 o 
  10   6   1        5.86        7.87      2.03 o 
  -7   7   1        5.40        3.38      2.00 o 
  -5   7   1      100.90      100.68      4.09 o 
  -3   7   1       62.66       70.60      5.04 o 
  -1   7   1       46.80       40.54      5.09 o 
   1   7   1       16.83       20.27      3.68 o 
   3   7   1        6.01        4.90      2.14 o 
   5   7   1       13.77       16.53      2.44 o 
 -18   0   2        1.00       -1.90      1.53 o 
 -16   0   2       20.42       20.50      4.60 o 
 -14   0   2      336.80      362.10      7.07 o 
 -12   0   2       90.53       84.26      2.82 o 
 -10   0   2      231.07      217.97      4.41 o 
  -8   0   2       35.94       38.03      1.55 o 
  -6   0   2       82.60       64.12      2.63 o 
  -4   0   2     1375.41     1333.52     16.81 o 
  -2   0   2     4038.22     4139.57     50.38 o 
   0   0   2     3574.18     3564.07     60.25 o 
   2   0   2      498.40      482.27      6.52 o 
   4   0   2     2659.87     2779.02     31.16 o 
   6   0   2       20.74       21.08      1.16 o 
   8   0   2        8.41        7.94      0.95 o 
  10   0   2        7.42        7.45      1.09 o 
  12   0   2        3.31        3.65      1.56 o 
 -17   1   2       20.98       20.32      2.19 o 
 -15   1   2       11.60       13.29      1.14 o 
 -13   1   2      217.10      213.02      3.46 o 
 -11   1   2      275.10      255.86      3.62 o 
  -9   1   2      244.24      258.36      3.41 o 
  -7   1   2     2020.42     2003.00     18.00 o 
  -5   1   2     2584.50     2590.29     22.73 o 
  -3   1   2    25059.02    23829.36    268.94 o 
  -1   1   2    11856.09    11847.72    341.94 o 
   1   1   2     1336.69     1312.21     17.51 o 
   3   1   2     1369.95     1446.43     15.29 o 
   5   1   2     2019.36     2246.97     18.22 o 
   7   1   2       48.55       46.00      1.10 o 
   9   1   2      202.38      204.01      4.51 o 
  11   1   2      145.58      150.14      4.12 o 
  13   1   2       17.17       11.38      2.22 o 
 -18   2   2        2.43        1.30      2.08 o 
 -16   2   2       16.21       11.99      1.76 o 
 -14   2   2      109.36      103.15      3.63 o 
 -12   2   2      103.39      109.25      2.32 o 
 -10   2   2      257.59      238.28      3.92 o 
  -8   2   2      492.07      553.29      6.00 o 
  -6   2   2       87.57       80.67      1.44 o 
  -4   2   2      289.19      326.67      3.69 o 
  -2   2   2     7583.88     7576.36     74.21 o 
   0   2   2       88.61       65.02      3.28 o 
   2   2   2      336.29      367.90     10.80 o 
   4   2   2      169.79      160.87      5.16 o 
   6   2   2      126.17      129.05      2.11 o 
   8   2   2        1.00        1.38      0.70 o 
  10   2   2      286.50      300.83      5.39 o 
  12   2   2       17.97       18.30      1.94 o 
  14   2   2        1.67        1.78      1.68 o 
 -17   3   2        1.26        1.76      1.53 o 
 -15   3   2        1.18        0.53      1.32 o 
 -13   3   2       83.80       77.84      4.01 o 
 -11   3   2       42.10       44.10      1.78 o 
  -9   3   2      201.30      208.01      3.93 o 
  -7   3   2      432.60      442.01      5.12 o 
  -5   3   2      121.09      116.56      2.93 o 
  -3   3   2      155.27      147.34      2.58 o 
  -1   3   2     1053.67     1090.51     12.28 o 
   1   3   2      451.94      472.83      8.08 o 
   3   3   2     1005.26     1084.73     15.95 o 
   5   3   2      205.62      215.74      4.77 o 
   7   3   2      250.95      249.41      4.58 o 
   9   3   2      134.34      145.75      3.53 o 
  11   3   2       13.42       18.39      1.66 o 
  13   3   2        3.30        3.08      1.44 o 
 -16   4   2        7.32        7.23      1.89 o 
 -14   4   2        7.38        9.27      1.71 o 
 -12   4   2       42.69       44.36      2.77 o 
 -10   4   2       10.78       12.01      1.66 o 
  -8   4   2       99.81       95.67      2.60 o 
  -6   4   2      199.50      209.28      3.89 o 
  -4   4   2       34.62       32.95      1.19 o 
  -2   4   2       94.56       93.75      2.49 o 
   0   4   2       24.41       20.36      1.06 o 
   2   4   2       11.84       13.21      1.37 o 
   4   4   2      146.26      145.10      5.94 o 
   6   4   2      177.56      191.35      4.08 o 
   8   4   2      110.12      109.81      3.08 o 
  10   4   2       14.29       10.31      2.90 o 
  12   4   2        5.53        7.76      1.69 o 
 -13   5   2        5.45        5.57      1.64 o 
 -11   5   2        5.97        6.93      1.60 o 
  -9   5   2       95.67       99.94      3.81 o 
  -7   5   2      241.27      238.77      5.68 o 
  -5   5   2      107.75      100.91      2.58 o 
  -3   5   2       85.23       80.91      2.00 o 
  -1   5   2       15.76       15.12      1.11 o 
   1   5   2       63.58       59.15      2.70 o 
   3   5   2       17.14       14.01      2.48 o 
   5   5   2       61.93       57.82      2.39 o 
   7   5   2       34.85       31.85      2.60 o 
   9   5   2       24.11       26.56      4.58 o 
  11   5   2        4.97        3.84      1.65 o 
 -12   6   2        5.31        8.73      5.38 o 
 -10   6   2       25.82       25.07      2.51 o 
  -8   6   2       23.52       27.15      3.68 o 
  -6   6   2      151.53      153.46      4.64 o 
  -4   6   2       33.04       33.34      2.28 o 
  -2   6   2       46.09       44.31      4.77 o 
   0   6   2      210.77      218.81      6.46 o 
   2   6   2       34.13       35.64      4.04 o 
   4   6   2       12.67       11.74      1.78 o 
   6   6   2        8.51        8.71      1.92 o 
   8   6   2       26.96       26.15      2.76 o 
  -9   7   2        2.36        5.38      3.87 o 
  -7   7   2       76.57       86.60      3.96 o 
  -5   7   2       16.44       17.39      3.24 o 
  -3   7   2       24.72       26.41      2.75 o 
  -1   7   2       49.76       48.24      5.41 o 
   1   7   2      199.31      228.37     10.48 o 
   3   7   2       12.42       12.55      2.58 o 
   5   7   2        6.78        6.80      1.98 o 
 -18   0   3       18.51       17.50      1.98 o 
 -16   0   3        2.32        1.97      1.18 o 
 -14   0   3       26.07       28.05      1.95 o 
 -12   0   3       54.64       54.66      2.24 o 
 -10   0   3      123.31      123.05      3.09 o 
  -8   0   3      697.52      720.49     10.25 o 
  -6   0   3     1026.86     1053.89     13.91 o 
  -4   0   3     5968.18     5880.42     61.02 o 
  -2   0   3     2169.09     1985.34     62.62 o 
   0   0   3        3.00        5.90      0.93 o 
   2   0   3       23.18       26.85      1.43 o 
   4   0   3       61.49       63.97      1.52 o 
   6   0   3       14.76       14.84      1.02 o 
   8   0   3        2.26        4.99      1.27 o 
  10   0   3      107.19      109.46      4.39 o 
 -19   1   3        8.59       10.74      1.78 o 
 -17   1   3       22.54       16.41      1.72 o 
 -15   1   3      175.91      165.35      3.20 o 
 -13   1   3       11.70        9.52      1.28 o 
 -11   1   3       90.92       75.20      1.77 o 
  -9   1   3      169.37      179.12      2.68 o 
  -7   1   3     2550.45     2661.68     23.61 o 
  -5   1   3     3771.86     3632.09     36.12 o 
  -3   1   3      433.15      448.97      5.33 o 
  -1   1   3     2367.80     2405.24     21.51 o 
   1   1   3      823.83      830.24     17.04 o 
   3   1   3      346.86      370.28      4.69 o 
   5   1   3      289.13      317.83      4.54 o 
   7   1   3        0.63        1.28      0.49 o 
   9   1   3       67.94       66.12      2.58 o 
  11   1   3       40.79       37.57      3.12 o 
 -18   2   3        3.55       10.66      2.47 o 
 -16   2   3       44.98       40.77      2.64 o 
 -14   2   3      109.59      119.03      2.64 o 
 -12   2   3      216.51      211.72      3.87 o 
 -10   2   3       14.89       10.53      0.89 o 
  -8   2   3       35.85       34.05      1.31 o 
  -6   2   3      591.33      576.68      6.90 o 
  -4   2   3     1691.67     1806.69     18.63 o 
  -2   2   3     1161.43     1241.37     16.80 o 
   0   2   3     1243.55     1318.83     27.28 o 
   2   2   3       59.53       59.95      3.12 o 
   4   2   3       27.96       28.25      1.52 o 
   6   2   3       87.75       88.17      3.31 o 
   8   2   3       13.18       13.59      1.25 o 
  10   2   3       27.58       24.39      3.27 o 
  12   2   3       13.93       13.33      2.44 o 
  14   2   3        1.52        5.58      2.22 o 
 -17   3   3        3.55        3.62      1.53 o 
 -15   3   3       16.05       14.26      2.02 o 
 -13   3   3       24.25       28.37      2.15 o 
 -11   3   3        0.08       -0.72      0.60 o 
  -9   3   3       15.89       11.87      0.98 o 
  -7   3   3       55.28       52.14      1.78 o 
  -5   3   3      934.65     1065.51     10.49 o 
  -3   3   3      451.76      482.94      5.44 o 
  -1   3   3      520.04      513.47      8.77 o 
   1   3   3      385.44      414.14      7.55 o 
   3   3   3      161.90      153.73      3.95 o 
   5   3   3      151.22      142.56      5.06 o 
   7   3   3      335.09      358.67      6.01 o 
   9   3   3       74.47       82.03      2.75 o 
  11   3   3       24.58       19.80      1.74 o 
  13   3   3        0.08       -2.59      1.73 o 
 -16   4   3       23.39       19.09      2.29 o 
 -14   4   3       10.03       12.16      2.30 o 
 -12   4   3        5.99        3.56      1.49 o 
 -10   4   3       46.21       49.26      2.04 o 
  -8   4   3      121.73      124.14      2.86 o 
  -6   4   3       60.71       57.58      1.56 o 
  -4   4   3      205.20      215.21      3.61 o 
  -2   4   3      804.89      844.95      8.92 o 
   0   4   3       18.40       17.27      1.57 o 
   2   4   3      285.78      284.25      9.29 o 
   4   4   3      101.75      101.10      4.99 o 
   6   4   3       38.85       38.11      1.95 o 
   8   4   3       28.86       28.14      1.85 o 
  10   4   3       33.50       31.71      2.55 o 
  12   4   3        2.75        4.55      1.71 o 
 -15   5   3        9.65       11.38      2.69 o 
 -13   5   3       17.60       17.02      2.79 o 
 -11   5   3       41.98       43.79      2.83 o 
  -9   5   3      162.08      157.15      4.60 o 
  -7   5   3       45.31       46.67      1.91 o 
  -5   5   3      157.62      166.33      3.75 o 
  -3   5   3       39.60       39.86      1.51 o 
  -1   5   3       12.66       11.68      1.16 o 
   1   5   3       85.00       80.52      3.25 o 
   3   5   3      127.49      133.48      4.33 o 
   5   5   3      150.49      165.18      4.13 o 
   7   5   3        2.79        3.78      1.21 o 
   9   5   3        3.56        3.69      2.20 o 
 -12   6   3       22.07       20.37      2.89 o 
 -10   6   3       21.12       25.14      2.39 o 
  -8   6   3      127.00      136.42      5.77 o 
  -6   6   3       47.82       50.06      2.78 o 
  -4   6   3       17.61       18.42      1.60 o 
  -2   6   3       37.38       37.25      2.09 o 
   0   6   3       84.16       77.78      3.46 o 
   2   6   3       19.09       16.75      3.11 o 
   4   6   3       36.66       38.75      4.39 o 
   6   6   3       10.24       14.63      5.08 o 
   8   6   3        1.48        1.01      1.72 o 
  -9   7   3       17.24       13.99      2.04 o 
  -7   7   3        2.63        3.73      2.29 o 
  -5   7   3       13.95       19.16      2.55 o 
  -3   7   3       30.39       25.24      4.41 o 
  -1   7   3        1.58        0.40      1.14 o 
   1   7   3        4.06        2.29      2.17 o 
   3   7   3       42.96       44.24      4.19 o 
 -20   0   4        2.92        4.93      1.44 o 
 -18   0   4        5.64       10.31      3.14 o 
 -16   0   4        2.06        1.51      1.19 o 
 -14   0   4      110.87      104.89      3.38 o 
 -12   0   4       10.69       10.36      1.66 o 
 -10   0   4     1178.99     1157.27     17.36 o 
  -8   0   4       50.93       51.33      1.81 o 
  -6   0   4     2314.24     2229.18     28.06 o 
  -4   0   4     3480.53     3567.93     37.04 o 
  -2   0   4     1538.09     1541.01     20.34 o 
   0   0   4       81.72       89.85      2.11 o 
   2   0   4     2296.70     2519.29     32.81 o 
   4   0   4       93.06       91.47      1.94 o 
   6   0   4       26.56       25.11      1.33 o 
   8   0   4        6.23        4.04      1.29 o 
 -19   1   4        2.58        2.70      1.02 o 
 -17   1   4      134.01      143.03      3.14 o 
 -15   1   4      178.28      195.08      4.42 o 
 -13   1   4      102.09       93.76      2.16 o 
 -11   1   4      146.28      147.19      2.56 o 
  -9   1   4      352.61      383.60      4.57 o 
  -7   1   4      896.89      899.18      8.80 o 
  -5   1   4     4738.85     4906.09     43.25 o 
  -3   1   4     6244.97     6383.39     51.15 o 
  -1   1   4      212.54      228.92      3.34 o 
   1   1   4      312.77      293.95      3.87 o 
   3   1   4      249.00      255.73      3.66 o 
   5   1   4      106.08       97.22      1.84 o 
   7   1   4       90.57       85.88      2.40 o 
   9   1   4       18.86       19.73      2.27 o 
  11   1   4        6.05        5.36      1.71 o 
 -18   2   4        4.14        3.57      2.55 o 
 -16   2   4       26.52       25.90      1.48 o 
 -14   2   4       47.98       42.08      2.60 o 
 -12   2   4       30.24       26.04      1.38 o 
 -10   2   4      623.78      618.41      8.10 o 
  -8   2   4      496.91      531.75      6.70 o 
  -6   2   4     1092.91      992.61     10.98 o 
  -4   2   4     1449.52     1464.53     13.77 o 
  -2   2   4     1020.50      984.55      9.86 o 
   0   2   4      258.64      259.51      5.16 o 
   2   2   4      587.84      602.91     11.55 o 
   4   2   4       33.87       29.30      1.67 o 
   6   2   4       15.88       15.98      1.26 o 
   8   2   4       32.64       30.36      1.76 o 
  10   2   4       16.25       14.57      1.86 o 
  12   2   4        1.31        0.15      1.53 o 
 -17   3   4        4.16        3.42      2.50 o 
 -15   3   4       81.23       74.98      3.32 o 
 -13   3   4       81.47       79.07      2.46 o 
 -11   3   4       14.30       12.96      1.43 o 
  -9   3   4      320.91      324.18      4.95 o 
  -7   3   4      149.78      126.17      2.59 o 
  -5   3   4     1345.00     1373.94     14.87 o 
  -3   3   4      165.88      142.37      2.24 o 
  -1   3   4      439.75      466.37      6.34 o 
   1   3   4      390.15      410.33      7.69 o 
   3   3   4      408.72      408.98      7.75 o 
   5   3   4      203.69      208.65      4.22 o 
   7   3   4      292.81      310.15      6.45 o 
   9   3   4       87.20       95.63      3.76 o 
  11   3   4        2.44        3.85      1.88 o 
 -16   4   4        1.23        1.41      1.41 o 
 -14   4   4       37.70       35.53      3.47 o 
 -12   4   4       67.07       54.74      4.11 o 
 -10   4   4      133.84      122.50      2.99 o 
  -8   4   4       81.92       74.21      2.18 o 
  -6   4   4        9.33        8.88      1.13 o 
  -4   4   4       22.74       23.42      1.10 o 
  -2   4   4      266.19      275.19      4.70 o 
   0   4   4       88.08       79.40      3.03 o 
   2   4   4       21.70       19.90      1.77 o 
   4   4   4       89.62       98.43      3.59 o 
   6   4   4       30.22       25.46      1.78 o 
   8   4   4        5.19        4.93      1.20 o 
  10   4   4        0.59       -0.65      1.28 o 
 -15   5   4        0.20       -0.30      1.71 o 
 -13   5   4        0.62        3.34      1.34 o 
 -11   5   4       11.47        8.56      1.79 o 
  -9   5   4      140.16      142.66      4.28 o 
  -7   5   4       41.49       40.34      1.78 o 
  -5   5   4      138.88      134.76      2.76 o 
  -3   5   4      277.20      286.51      5.27 o 
  -1   5   4       65.01       67.96      3.13 o 
   1   5   4       18.76       20.30      1.96 o 
   3   5   4       37.33       32.19      2.43 o 
   5   5   4       60.19       67.68      2.70 o 
   7   5   4        7.51        4.13      1.23 o 
   9   5   4        0.98       -0.57      1.40 o 
 -12   6   4       17.66       17.25      3.64 o 
 -10   6   4       19.95       21.04      2.50 o 
  -8   6   4       48.07       49.85      2.82 o 
  -6   6   4      112.69      114.04      3.43 o 
  -4   6   4       80.66       81.89      2.86 o 
  -2   6   4      183.50      197.46      5.80 o 
   0   6   4        6.62        8.41      2.79 o 
   2   6   4        4.58        4.57      2.97 o 
   4   6   4       19.70       20.70      3.19 o 
   6   6   4       31.46       38.03      3.22 o 
  -9   7   4        5.81        7.77      2.58 o 
  -7   7   4       27.54       32.21      3.11 o 
  -5   7   4       15.44       16.05      3.85 o 
  -3   7   4        6.77        5.24      1.91 o 
  -1   7   4        2.45        2.02      1.21 o 
   1   7   4        3.90        5.60      1.45 o 
   3   7   4        3.77        6.16      2.39 o 
 -20   0   5        4.75        4.88      3.56 o 
 -18   0   5       56.47       56.76      2.95 o 
 -16   0   5       86.75       86.26      3.39 o 
 -14   0   5       38.93       34.33      2.05 o 
 -12   0   5       20.01       15.34      3.73 o 
 -10   0   5       32.60       31.11      1.65 o 
  -8   0   5        0.67        0.78      0.58 o 
  -6   0   5      121.42      106.90      2.84 o 
  -4   0   5       31.15       31.99      1.25 o 
  -2   0   5      271.56      282.79      5.92 o 
   0   0   5      784.72      862.73     15.18 o 
   2   0   5       60.59       57.28      2.42 o 
   4   0   5      156.84      166.98      4.54 o 
   6   0   5        6.77        6.16      1.32 o 
 -19   1   5        7.01        6.69      1.46 o 
 -17   1   5       59.03       61.79      2.09 o 
 -15   1   5        9.37       10.73      1.07 o 
 -13   1   5      110.30      115.73      2.43 o 
 -11   1   5      143.71      137.14      2.50 o 
  -9   1   5      373.69      379.47      4.60 o 
  -7   1   5     1001.03     1013.91     13.71 o 
  -5   1   5       15.48       13.82      0.55 o 
  -3   1   5       73.77       73.79      1.24 o 
  -1   1   5      630.78      678.67      9.60 o 
   1   1   5      246.78      238.99      3.46 o 
   3   1   5      285.03      308.44      4.40 o 
   5   1   5        8.51        6.39      1.18 o 
   7   1   5       51.04       39.92      2.25 o 
   9   1   5       40.03       38.49      3.09 o 
 -20   2   5        2.14        0.05      1.40 o 
 -18   2   5      109.05      107.00      3.22 o 
 -16   2   5       13.42       15.36      1.45 o 
 -14   2   5        4.89        4.76      1.12 o 
 -12   2   5       37.16       34.82      1.58 o 
 -10   2   5      260.93      256.63      4.15 o 
  -8   2   5     1006.29      979.78     11.16 o 
  -6   2   5     2685.91     2869.48     26.14 o 
  -4   2   5     1749.69     1869.06     23.15 o 
  -2   2   5      800.06      871.02      8.59 o 
   0   2   5      157.03      165.84      3.98 o 
   2   2   5      162.88      148.82      9.72 o 
   4   2   5        4.17        2.57      0.94 o 
   6   2   5      267.85      280.18      5.08 o 
   8   2   5      265.43      276.79      5.26 o 
  10   2   5        8.76        5.75      1.90 o 
 -19   3   5        0.54        3.24      3.12 o 
 -17   3   5       21.51       19.26      2.07 o 
 -15   3   5       17.58       10.77      1.31 o 
 -13   3   5       10.95        7.34      1.04 o 
 -11   3   5      159.20      152.70      3.24 o 
  -9   3   5      202.78      193.52      5.14 o 
  -7   3   5      636.96      631.30      7.86 o 
  -5   3   5      752.75      809.13      8.49 o 
  -3   3   5       25.90       25.51      0.91 o 
  -1   3   5       41.46       36.76      1.30 o 
   1   3   5       63.67       62.71      2.60 o 
   3   3   5        3.50        2.30      0.98 o 
   5   3   5       17.82       15.12      1.41 o 
   7   3   5       11.04       12.72      2.05 o 
   9   3   5        9.03       10.86      1.63 o 
  11   3   5        4.48        6.10      1.78 o 
 -18   4   5        3.40        2.66      1.63 o 
 -16   4   5       15.48       20.46      2.18 o 
 -14   4   5       40.04       42.60      3.62 o 
 -12   4   5       10.59       11.47      1.25 o 
 -10   4   5       66.33       56.72      2.07 o 
  -8   4   5      255.33      212.62      3.89 o 
  -6   4   5        7.83        9.15      0.81 o 
  -4   4   5      260.72      247.36      5.15 o 
  -2   4   5      124.40      111.02      3.01 o 
   0   4   5       49.68       49.24      4.28 o 
   2   4   5      189.12      183.93      7.71 o 
   4   4   5      208.81      222.73      5.81 o 
   6   4   5       74.58       79.35      2.86 o 
   8   4   5       45.12       46.64      3.93 o 
 -15   5   5       34.55       37.40      2.85 o 
 -13   5   5       90.03       96.57      3.85 o 
 -11   5   5      337.84      352.84      6.01 o 
  -9   5   5      218.11      223.18      4.35 o 
  -7   5   5       42.08       41.42      2.65 o 
  -5   5   5      152.25      137.87      3.52 o 
  -3   5   5      628.20      649.53     11.99 o 
  -1   5   5      148.26      141.97      4.69 o 
   1   5   5      341.82      336.99      7.78 o 
   3   5   5       78.45       79.65      6.16 o 
   5   5   5      171.37      194.50      4.79 o 
   7   5   5       43.25       45.13      2.63 o 
 -14   6   5        2.67        5.02      1.75 o 
 -12   6   5       39.77       35.39      2.70 o 
 -10   6   5       13.09       13.86      3.11 o 
  -8   6   5       56.68       57.85      2.57 o 
  -6   6   5        5.59        5.80      1.33 o 
  -4   6   5       69.40       59.86      3.22 o 
  -2   6   5       34.45       32.54      2.63 o 
   0   6   5        5.79        3.83      1.33 o 
   2   6   5       11.47       11.04      1.78 o 
   4   6   5       34.75       36.63      2.88 o 
  -9   7   5        1.06        0.73      2.00 o 
  -7   7   5        0.09        1.99      1.43 o 
  -5   7   5        3.88        3.67      1.43 o 
  -3   7   5       43.48       40.60      3.01 o 
  -1   7   5       14.38       17.01      2.17 o 
   1   7   5       22.72       26.22      3.51 o 
 -20   0   6       57.51       58.99      3.14 o 
 -18   0   6       65.74       62.54      3.15 o 
 -16   0   6        2.44        2.57      1.15 o 
 -14   0   6       25.42       21.26      1.74 o 
 -12   0   6      718.42      771.34     12.85 o 
 -10   0   6        5.81        5.32      0.94 o 
  -8   0   6      149.28      157.59      2.92 o 
  -6   0   6        0.11       -0.66      0.44 o 
  -4   0   6      145.62      148.24      3.18 o 
  -2   0   6       21.50       25.05      1.31 o 
   0   0   6       34.23       35.04      1.68 o 
   2   0   6       47.57       52.49      1.97 o 
   4   0   6       75.03       69.16      2.43 o 
 -21   1   6       24.60       25.00      1.86 o 
 -19   1   6       25.29       29.92      1.74 o 
 -17   1   6       26.83       26.43      1.56 o 
 -15   1   6       58.55       51.70      1.81 o 
 -13   1   6      300.25      300.99      4.35 o 
 -11   1   6      253.21      233.06      3.50 o 
  -9   1   6     2030.83     2148.67     22.58 o 
  -7   1   6     1755.04     1947.93     16.42 o 
  -5   1   6      931.21     1030.52      9.16 o 
  -3   1   6     1029.28     1191.37     12.37 o 
  -1   1   6     1227.62     1379.01     13.43 o 
   1   1   6      253.14      276.45      4.03 o 
   3   1   6      300.15      315.79      6.29 o 
   5   1   6      397.41      406.71      8.90 o 
   7   1   6       24.18       21.87      3.51 o 
 -20   2   6        6.91       10.19      1.49 o 
 -18   2   6       12.70       10.88      1.41 o 
 -16   2   6      502.43      519.80      7.97 o 
 -14   2   6      178.25      174.43      3.69 o 
 -12   2   6      350.91      357.87      5.50 o 
 -10   2   6      391.71      365.91      5.37 o 
  -8   2   6     2584.07     2818.28     25.97 o 
  -6   2   6      190.51      154.36      3.09 o 
  -4   2   6     4102.47     4626.57     41.26 o 
  -2   2   6     1475.71     1597.44     22.62 o 
   0   2   6     1635.73     1772.28     41.25 o 
   2   2   6      101.69      106.86      3.29 o 
   4   2   6      538.04      578.85     10.27 o 
   6   2   6        6.48        4.23      1.46 o 
   8   2   6       50.31       53.57      3.96 o 
  10   2   6       24.43       21.10      2.80 o 
 -19   3   6       30.76       38.60      4.19 o 
 -17   3   6       13.08       12.36      1.46 o 
 -15   3   6       19.84       18.61      1.55 o 
 -13   3   6       30.89       29.36      1.84 o 
 -11   3   6      168.78      142.49      3.15 o 
  -9   3   6      812.71      844.68     10.24 o 
  -7   3   6     1063.39     1120.04     11.46 o 
  -5   3   6      645.55      613.68      6.81 o 
  -3   3   6      113.16      111.12      2.95 o 
  -1   3   6      106.83       96.55      3.32 o 
   1   3   6       80.74       77.20      3.01 o 
   3   3   6      219.90      228.60      5.67 o 
   5   3   6      159.61      166.93      5.68 o 
   7   3   6       26.22       26.85      4.02 o 
   9   3   6        6.55       10.18      1.73 o 
 -18   4   6       32.52       39.29      2.98 o 
 -16   4   6      101.65      106.11      4.13 o 
 -14   4   6      192.97      195.35      4.29 o 
 -12   4   6      388.90      384.06      6.20 o 
 -10   4   6       62.56       63.00      2.64 o 
  -8   4   6      304.62      280.68      4.24 o 
  -6   4   6      977.17      961.93     10.27 o 
  -4   4   6      579.32      565.97     11.85 o 
  -2   4   6      619.46      585.54     10.87 o 
   0   4   6      802.70      824.14     14.01 o 
   2   4   6      461.52      501.31     17.30 o 
   4   4   6      126.12      135.29      4.85 o 
   6   4   6       68.85       67.64      2.75 o 
   8   4   6       52.04       62.87      4.17 o 
 -17   5   6       77.94       93.29      5.32 o 
 -15   5   6      157.90      170.99      5.33 o 
 -13   5   6      136.44      128.22      4.33 o 
 -11   5   6      399.44      421.45      6.74 o 
  -9   5   6      696.59      721.72      8.75 o 
  -7   5   6      968.36     1021.86     14.48 o 
  -5   5   6      962.92     1010.77     22.05 o 
  -3   5   6      370.79      360.61      8.20 o 
  -1   5   6      206.82      222.02      6.17 o 
   1   5   6      500.42      547.66     10.94 o 
   3   5   6      370.29      403.07      9.03 o 
   5   5   6       99.47      118.77      3.78 o 
 -14   6   6       17.54       14.00      2.03 o 
 -12   6   6       43.23       50.65      4.58 o 
 -10   6   6       18.04       16.46      2.50 o 
  -8   6   6       35.06       38.49      2.25 o 
  -6   6   6      266.08      286.01      7.56 o 
  -4   6   6       50.86       49.41      3.11 o 
  -2   6   6       44.77       49.00      3.13 o 
   0   6   6       31.54       32.62      2.69 o 
   2   6   6       87.66       98.47      4.25 o 
   4   6   6        3.92        7.16      3.08 o 
  -9   7   6       23.74       28.69      3.15 o 
  -7   7   6       31.64       36.71      2.93 o 
  -5   7   6        4.19        5.96      1.59 o 
  -3   7   6       14.73       14.99      2.09 o 
  -1   7   6       16.53       19.64      2.36 o 
 -20   0   7      134.87      147.96      4.89 o 
 -18   0   7        0.00        3.05      2.23 o 
 -16   0   7       15.82       14.96      2.69 o 
 -14   0   7      316.59      323.19     11.01 o 
 -12   0   7      631.24      666.97     15.99 o 
 -10   0   7       88.48       76.77      2.07 o 
  -8   0   7      546.16      559.18      7.37 o 
  -6   0   7      118.79      115.87      3.02 o 
  -4   0   7      210.41      194.70      5.18 o 
  -2   0   7       19.47       21.09      1.28 o 
   0   0   7      108.96      104.46      2.88 o 
   2   0   7      239.10      230.74      4.93 o 
   4   0   7       52.50       44.07      3.61 o 
 -21   1   7       34.76       42.28      2.13 o 
 -19   1   7      130.93      119.29      3.07 o 
 -17   1   7       98.28       88.97      2.49 o 
 -15   1   7      128.56      111.28      2.62 o 
 -13   1   7      127.01      120.99      2.58 o 
 -11   1   7      566.41      621.10      7.12 o 
  -9   1   7       11.11       12.00      0.64 o 
  -7   1   7      850.88      988.98      9.01 o 
  -5   1   7     1654.40     1979.82     16.79 o 
  -3   1   7      316.35      321.02      5.40 o 
  -1   1   7      304.19      332.00      4.31 o 
   1   1   7      136.69      135.14      3.66 o 
   3   1   7      127.82      124.94      6.44 o 
   5   1   7       11.32        8.58      1.37 o 
   7   1   7       71.64       59.74      4.68 o 
 -20   2   7       23.58       23.38      1.91 o 
 -18   2   7        0.26       -0.33      1.08 o 
 -16   2   7       19.65       12.85      1.35 o 
 -14   2   7       21.25       22.78      1.71 o 
 -12   2   7      794.30      856.02     10.61 o 
 -10   2   7      509.32      500.06      6.10 o 
  -8   2   7      503.22      510.70      6.07 o 
  -6   2   7       59.06       62.42      2.18 o 
  -4   2   7       29.70       31.42      1.11 o 
  -2   2   7      132.63      152.28      9.88 o 
   0   2   7       89.39       84.49      2.97 o 
   2   2   7      283.04      283.23     10.21 o 
   4   2   7       19.27       19.01      1.58 o 
   6   2   7       16.67       15.26      1.88 o 
   8   2   7        3.00        2.42      1.28 o 
 -19   3   7       40.81       38.66      2.29 o 
 -17   3   7       26.39       22.00      1.75 o 
 -15   3   7        6.65        5.91      1.13 o 
 -13   3   7       33.79       34.10      1.78 o 
 -11   3   7       56.15       52.14      1.95 o 
  -9   3   7       74.53       70.94      1.91 o 
  -7   3   7       86.35       80.36      1.90 o 
  -5   3   7      216.85      205.19      3.08 o 
  -3   3   7      147.65      161.91      4.57 o 
  -1   3   7       34.10       31.70      2.15 o 
   1   3   7       58.21       54.64      3.00 o 
   3   3   7       86.88       91.18      3.56 o 
   5   3   7       38.51       40.75      2.15 o 
   7   3   7       26.79       21.60      2.24 o 
 -18   4   7       28.73       23.42      6.58 o 
 -16   4   7       79.89       76.63      2.82 o 
 -14   4   7       22.25       20.54      1.79 o 
 -12   4   7      658.99      718.55      9.70 o 
 -10   4   7      795.83      823.60      9.47 o 
  -8   4   7      620.69      622.31      7.48 o 
  -6   4   7       25.21       25.87      2.26 o 
  -4   4   7      254.58      266.42      6.57 o 
  -2   4   7       88.60       82.81      3.79 o 
   0   4   7      256.20      258.88      6.54 o 
   2   4   7       47.59       46.09      2.79 o 
   4   4   7      101.84      122.72      4.42 o 
   6   4   7       47.44       53.21      2.65 o 
 -17   5   7       63.70       59.21      3.50 o 
 -15   5   7       85.53       85.61      3.80 o 
 -13   5   7      101.09       95.27      3.05 o 
 -11   5   7       46.84       44.66      1.94 o 
  -9   5   7      356.20      344.04      6.41 o 
  -7   5   7       32.73       36.36      2.60 o 
  -5   5   7      215.49      202.35      5.91 o 
  -3   5   7      224.19      228.79     13.94 o 
  -1   5   7      290.50      304.11      7.61 o 
   1   5   7       14.53       17.23      2.06 o 
   3   5   7       42.36       41.16      3.22 o 
   5   5   7       10.55       11.02      2.23 o 
 -14   6   7        1.89        4.94      1.57 o 
 -12   6   7        5.60        5.06      2.47 o 
 -10   6   7        1.68        1.97      0.97 o 
  -8   6   7       14.81       18.88      2.23 o 
  -6   6   7       66.58       66.46      5.37 o 
  -4   6   7        0.00       -1.14      0.96 o 
  -2   6   7        7.81        8.85      4.25 o 
   0   6   7       57.35       69.78      3.64 o 
   2   6   7       24.27       22.04      2.47 o 
  -9   7   7        3.67        6.82      2.92 o 
  -7   7   7        2.16        0.88      1.27 o 
  -5   7   7        3.95        3.39      1.40 o 
  -3   7   7       11.67       17.50      2.35 o 
 -22   0   8        6.34        7.69      1.93 o 
 -20   0   8       18.21       22.31      2.37 o 
 -18   0   8        6.18       10.52      3.95 o 
 -16   0   8       10.85       11.95      3.47 o 
 -14   0   8      131.92      126.53      3.94 o 
 -12   0   8       40.68       43.46      1.73 o 
 -10   0   8        0.23        0.03      0.67 o 
  -8   0   8      925.16      995.98     14.59 o 
  -6   0   8      483.03      465.16      7.79 o 
  -4   0   8       15.35       14.45      1.21 o 
  -2   0   8       36.22       42.28      1.85 o 
   0   0   8      137.85      138.81      3.61 o 
   2   0   8       30.61       28.11      3.07 o 
   4   0   8       37.08       31.33      3.48 o 
 -21   1   8       28.80       30.74      1.89 o 
 -19   1   8       25.52       25.74      1.70 o 
 -17   1   8        6.47        5.18      0.97 o 
 -15   1   8       44.48       43.46      1.76 o 
 -13   1   8      128.66      124.80      2.70 o 
 -11   1   8      267.29      278.12      4.11 o 
  -9   1   8       16.55       15.62      0.87 o 
  -7   1   8      791.15      887.03      8.37 o 
  -5   1   8      137.88      140.56      2.46 o 
  -3   1   8      195.66      193.29      3.03 o 
  -1   1   8       48.42       46.01      1.39 o 
   1   1   8      201.16      214.18     10.24 o 
   3   1   8       35.06       31.51      2.19 o 
   5   1   8       24.67       20.22      3.29 o 
 -20   2   8        7.29        5.35      1.50 o 
 -18   2   8       12.93       16.75      2.31 o 
 -16   2   8       45.04       46.48      2.68 o 
 -14   2   8      111.84      105.54      2.89 o 
 -12   2   8      320.92      313.51      4.62 o 
 -10   2   8        2.27        1.40      0.57 o 
  -8   2   8      427.13      447.77      5.60 o 
  -6   2   8      432.98      498.05      5.93 o 
  -4   2   8      183.05      184.57      3.44 o 
  -2   2   8       56.67       52.67      2.43 o 
   0   2   8      243.68      253.99      5.89 o 
   2   2   8      103.63      106.22      3.73 o 
   4   2   8      101.93       92.68      5.55 o 
   6   2   8       11.69       11.51      3.12 o 
 -19   3   8       48.94       53.05      2.56 o 
 -17   3   8       14.16       13.96      1.65 o 
 -15   3   8        5.12        4.70      1.30 o 
 -13   3   8      300.91      308.02      5.34 o 
 -11   3   8      300.83      304.36      4.62 o 
  -9   3   8       90.03       81.64      3.18 o 
  -7   3   8      361.59      359.74      4.80 o 
  -5   3   8      189.24      208.90      5.48 o 
  -3   3   8       95.48       88.74      4.04 o 
  -1   3   8       57.52       57.07      2.77 o 
   1   3   8       60.79       62.34      2.96 o 
   3   3   8        8.21        8.60      1.57 o 
   5   3   8       11.64       13.11      1.87 o 
   7   3   8        0.26        0.07      1.35 o 
 -18   4   8        8.81        8.13      1.47 o 
 -16   4   8        2.74        1.63      1.00 o 
 -14   4   8       18.38       17.37      1.55 o 
 -12   4   8      156.10      138.95      3.14 o 
 -10   4   8      113.62      102.89      2.57 o 
  -8   4   8      137.00      136.58      6.27 o 
  -6   4   8       93.45       91.35      3.70 o 
  -4   4   8       53.47       45.63      3.61 o 
  -2   4   8      138.92      125.16      4.38 o 
   0   4   8       84.52       78.36      4.01 o 
   2   4   8       32.96       40.12      2.78 o 
   4   4   8        0.28        1.97      1.92 o 
 -17   5   8        1.80        0.37      2.23 o 
 -15   5   8       42.68       41.78      2.30 o 
 -13   5   8       18.23       19.02      1.47 o 
 -11   5   8       23.55       23.71      1.91 o 
  -9   5   8      147.43      141.79      3.91 o 
  -7   5   8       30.53       30.06      2.58 o 
  -5   5   8       16.72       13.36      1.87 o 
  -3   5   8       72.04       61.02      3.28 o 
  -1   5   8       53.36       55.79      3.19 o 
   1   5   8       21.25       20.87      2.33 o 
   3   5   8        2.92        3.46      1.52 o 
 -14   6   8        6.58        6.13      1.88 o 
 -12   6   8       50.22       53.23      2.71 o 
 -10   6   8       78.21       83.82      4.05 o 
  -8   6   8       19.77       21.51      2.37 o 
  -6   6   8       64.19       57.90      4.37 o 
  -4   6   8       28.62       25.58      2.58 o 
  -2   6   8       70.52       86.59      4.15 o 
   0   6   8        4.50        1.83      1.40 o 
 -22   0   9        2.22        2.01      1.57 o 
 -20   0   9       39.43       39.22      2.92 o 
 -18   0   9       10.79        9.35      2.38 o 
 -16   0   9      220.55      220.59      5.68 o 
 -14   0   9       33.43       39.04      2.43 o 
 -12   0   9      135.49      139.96      3.20 o 
 -10   0   9       42.80       39.56      1.62 o 
  -8   0   9       25.72       28.16      2.77 o 
  -6   0   9      430.52      482.12      8.30 o 
  -4   0   9       21.89       23.14      1.58 o 
  -2   0   9       31.02       31.54      1.78 o 
   0   0   9      181.18      184.38      5.85 o 
   2   0   9       27.90       23.78      3.09 o 
 -21   1   9       22.20       21.18      1.66 o 
 -19   1   9       45.29       50.12      2.17 o 
 -17   1   9      134.08      131.73      3.11 o 
 -15   1   9      270.06      279.61      4.11 o 
 -13   1   9       46.18       43.63      1.65 o 
 -11   1   9      130.30      129.60      2.66 o 
  -9   1   9      244.33      254.68      3.32 o 
  -7   1   9      290.08      307.79      4.23 o 
  -5   1   9      175.71      174.42      2.94 o 
  -3   1   9      310.78      344.84      4.65 o 
  -1   1   9      209.24      210.17      4.21 o 
   1   1   9       34.26       35.96      2.24 o 
   3   1   9       46.45       39.78      3.75 o 
   5   1   9        5.11        3.85      1.88 o 
 -20   2   9        9.89        8.01      1.50 o 
 -18   2   9       55.73       53.83      2.44 o 
 -16   2   9       68.90       64.83      4.31 o 
 -14   2   9       46.73       43.85      1.79 o 
 -12   2   9      140.92      136.59      2.88 o 
 -10   2   9      194.66      198.97      3.46 o 
  -8   2   9      209.38      220.85      3.56 o 
  -6   2   9       84.98       85.33      1.99 o 
  -4   2   9      322.32      331.83      7.04 o 
  -2   2   9      222.14      220.92      9.59 o 
   0   2   9      149.27      150.02      4.46 o 
   2   2   9        3.58        2.60      1.17 o 
   4   2   9       11.15       10.33      2.61 o 
   6   2   9        4.82        2.46      2.27 o 
 -19   3   9        1.32        2.33      1.81 o 
 -17   3   9       15.65       16.49      1.61 o 
 -15   3   9       66.80       61.78      2.40 o 
 -13   3   9      540.17      538.45      7.34 o 
 -11   3   9      652.75      650.86      7.94 o 
  -9   3   9      484.79      493.38      6.31 o 
  -7   3   9       76.03       73.15      3.28 o 
  -5   3   9       89.40       91.76      3.57 o 
  -3   3   9       18.41       16.00      1.76 o 
  -1   3   9       52.53       46.05      2.63 o 
   1   3   9       69.18       60.89      3.00 o 
   3   3   9        9.05        7.79      2.11 o 
   5   3   9       12.01       10.54      2.25 o 
 -18   4   9        1.72        1.51      1.13 o 
 -16   4   9       29.27       31.32      2.17 o 
 -14   4   9      108.47      102.95      2.80 o 
 -12   4   9       65.76       67.17      2.18 o 
 -10   4   9       86.72       74.75      2.75 o 
  -8   4   9      159.17      144.72     12.19 o 
  -6   4   9       98.86       82.55      3.62 o 
  -4   4   9       12.22       11.63      1.75 o 
  -2   4   9       56.25       51.56      2.90 o 
   0   4   9       32.34       30.61      4.09 o 
   2   4   9       18.04       14.70      1.99 o 
   4   4   9       24.04       24.31      3.75 o 
 -17   5   9        6.83       10.63      1.49 o 
 -15   5   9       63.70       64.19      2.37 o 
 -13   5   9        8.11        5.87      1.05 o 
 -11   5   9       66.03       55.92      2.56 o 
  -9   5   9       55.67       51.20      3.19 o 
  -7   5   9       64.55       57.67      5.52 o 
  -5   5   9       33.06       30.24      2.63 o 
  -3   5   9        4.94        4.20      1.28 o 
  -1   5   9       16.18       17.00      3.01 o 
   1   5   9       28.26       29.95      2.75 o 
 -14   6   9        0.42       -1.09      1.13 o 
 -12   6   9        5.49        8.68      1.78 o 
 -10   6   9        1.47        0.03      1.14 o 
  -8   6   9        3.20        2.02      2.77 o 
  -6   6   9        0.27        0.21      1.09 o 
  -4   6   9       15.67       15.57      2.19 o 
  -2   6   9       22.99       20.23      2.43 o 
 -22   0  10        1.54        4.22      1.76 o 
 -20   0  10        5.62        2.18      2.05 o 
 -18   0  10       17.93       17.13      3.19 o 
 -16   0  10       52.14       52.51      4.81 o 
 -14   0  10       21.42       21.62      2.70 o 
 -12   0  10        5.71        5.58      0.90 o 
 -10   0  10       88.25       93.43      2.99 o 
  -8   0  10       27.87       31.01      1.75 o 
  -6   0  10        0.15        0.91      0.71 o 
  -4   0  10      101.38       99.76      4.56 o 
  -2   0  10       61.63       56.99      3.72 o 
   0   0  10       39.21       36.52      3.34 o 
   2   0  10       31.50       29.24      3.46 o 
 -21   1  10        1.60        0.78      0.99 o 
 -19   1  10        2.83        2.22      0.97 o 
 -17   1  10       25.06       22.24      2.43 o 
 -15   1  10       74.01       68.02      2.18 o 
 -13   1  10       25.49       24.16      1.39 o 
 -11   1  10        4.78        4.61      0.77 o 
  -9   1  10      680.44      749.74      8.62 o 
  -7   1  10        3.23        4.01      0.66 o 
  -5   1  10       76.21       83.04      2.04 o 
  -3   1  10       32.17       35.77      1.73 o 
  -1   1  10      258.78      270.03      5.18 o 
   1   1  10        4.74        3.90      1.31 o 
   3   1  10       38.62       28.82      3.63 o 
   5   1  10        2.33        2.00      1.88 o 
 -20   2  10        0.16       -1.18      1.06 o 
 -18   2  10        6.96        6.60      1.28 o 
 -16   2  10        9.89       12.45      1.25 o 
 -14   2  10      503.77      537.70      9.91 o 
 -12   2  10       55.40       53.00      1.92 o 
 -10   2  10       36.02       33.79      1.54 o 
  -8   2  10       79.09       77.58      2.04 o 
  -6   2  10        7.44        7.87      1.40 o 
  -4   2  10       95.30       88.59      3.37 o 
  -2   2  10      243.66      254.70      6.23 o 
   0   2  10       28.29       24.48      4.51 o 
   2   2  10       32.33       31.10      3.41 o 
   4   2  10        0.45       -1.61      1.51 o 
 -19   3  10       51.62       53.65      2.56 o 
 -17   3  10       43.48       41.38      2.01 o 
 -15   3  10       50.06       45.23      1.99 o 
 -13   3  10        8.43        8.91      1.08 o 
 -11   3  10      178.88      191.61      3.64 o 
  -9   3  10       43.21       40.03      4.00 o 
  -7   3  10      188.20      180.72      5.73 o 
  -5   3  10       38.79       36.60      3.14 o 
  -3   3  10        3.26        4.37      1.61 o 
  -1   3  10       45.54       43.87      2.63 o 
   1   3  10       14.35       10.75      2.73 o 
   3   3  10        3.92        4.91      1.56 o 
 -18   4  10        9.59        9.95      1.46 o 
 -16   4  10       28.92       28.32      1.76 o 
 -14   4  10      173.69      168.97      3.64 o 
 -12   4  10       73.87       77.94      2.37 o 
 -10   4  10       36.12       29.31      2.55 o 
  -8   4  10        1.92        2.30      1.22 o 
  -6   4  10       24.48       21.91      2.53 o 
  -4   4  10       10.33        7.15      2.62 o 
  -2   4  10       18.62       18.95      2.11 o 
   0   4  10       28.47       27.02      2.67 o 
   2   4  10       12.24       13.34      4.32 o 
 -17   5  10        2.74        1.94      0.94 o 
 -15   5  10       34.98       34.69      1.95 o 
 -13   5  10        0.48       -1.30      0.87 o 
 -11   5  10       12.81        8.74      1.77 o 
  -9   5  10        6.76        4.87      1.41 o 
  -7   5  10       59.42       53.25      3.23 o 
  -5   5  10       51.33       52.56      3.31 o 
  -3   5  10        0.99        0.75      1.15 o 
  -1   5  10        4.86        8.21      1.73 o 
 -12   6  10        8.40        8.59      1.85 o 
 -10   6  10        4.69        7.98      1.89 o 
  -8   6  10        3.33        3.20      1.38 o 
  -6   6  10        6.80        2.90      1.60 o 
  -4   6  10       16.79       18.48      2.39 o 
 -22   0  11       45.57       53.94      3.57 o 
 -20   0  11      165.06      177.99      5.68 o 
 -18   0  11      160.82      183.40      5.63 o 
 -16   0  11       57.86       57.89      3.17 o 
 -14   0  11      237.35      257.36     12.74 o 
 -12   0  11       27.36       24.16      1.73 o 
 -10   0  11      351.11      359.45      7.04 o 
  -8   0  11      830.25      906.01     14.26 o 
  -6   0  11      448.09      524.38      9.41 o 
  -4   0  11       28.82       29.79      2.02 o 
  -2   0  11      329.55      338.37     11.01 o 
   0   0  11       83.63       75.40      5.02 o 
   2   0  11       33.16       25.36      3.56 o 
 -21   1  11        2.24        1.99      1.11 o 
 -19   1  11       19.61       20.54      1.88 o 
 -17   1  11       47.50       44.10      2.37 o 
 -15   1  11      116.23      110.14      3.28 o 
 -13   1  11       38.66       40.04      1.72 o 
 -11   1  11       35.08       37.18      2.51 o 
  -9   1  11       62.91       68.34      1.89 o 
  -7   1  11       19.69       20.10      1.18 o 
  -5   1  11       41.95       41.64      1.84 o 
  -3   1  11       76.66       73.95      2.56 o 
  -1   1  11      136.18      138.04      6.35 o 
   1   1  11        6.37        5.19      1.83 o 
   3   1  11        2.43        0.39      1.46 o 
 -20   2  11        1.36        4.80      1.27 o 
 -18   2  11        3.59        2.09      1.09 o 
 -16   2  11       88.00       88.61      3.15 o 
 -14   2  11      323.19      329.21      5.25 o 
 -12   2  11       20.09       19.99      1.37 o 
 -10   2  11       57.79       62.35      2.23 o 
  -8   2  11       10.45        9.74      2.30 o 
  -6   2  11       73.74       75.21      4.88 o 
  -4   2  11       83.31       73.58      3.22 o 
  -2   2  11       23.43       18.16      3.26 o 
   0   2  11       43.42       46.17      5.25 o 
   2   2  11        3.01        1.75      1.85 o 
 -19   3  11       53.16       54.67      2.34 o 
 -17   3  11       66.24       61.45      2.33 o 
 -15   3  11        8.09        8.73      1.56 o 
 -13   3  11      201.54      216.65      4.11 o 
 -11   3  11      104.22      101.98      2.66 o 
  -9   3  11      161.88      138.64      5.64 o 
  -7   3  11       45.48       38.49      2.72 o 
  -5   3  11       56.23       49.93      2.83 o 
  -3   3  11       57.42       45.30      2.79 o 
  -1   3  11        4.45        4.54      2.10 o 
   1   3  11       26.26       29.87      4.09 o 
 -18   4  11       26.31       30.09      1.92 o 
 -16   4  11       96.87       93.38      3.15 o 
 -14   4  11        6.38        4.12      0.97 o 
 -12   4  11      210.67      207.33      6.44 o 
 -10   4  11      286.23      288.61      7.73 o 
  -8   4  11       74.01       67.97      3.53 o 
  -6   4  11        6.13        4.90      1.41 o 
  -4   4  11       40.14       32.92      2.74 o 
  -2   4  11       10.07       11.50      1.80 o 
   0   4  11       18.24       20.42      2.33 o 
 -15   5  11        9.51       12.70      1.96 o 
 -13   5  11       27.89       25.39      2.65 o 
 -11   5  11       12.71       11.64      1.95 o 
  -9   5  11        2.22        2.38      1.19 o 
  -7   5  11       17.63       15.39      2.13 o 
  -5   5  11        2.38        0.03      1.19 o 
  -3   5  11       14.64       10.69      3.82 o 
 -22   0  12       63.93       58.91      3.82 o 
 -20   0  12       68.53       80.71      5.82 o 
 -18   0  12      272.05      285.45      7.38 o 
 -16   0  12      695.81      814.96     14.25 o 
 -14   0  12      447.66      466.35     12.81 o 
 -12   0  12     1216.39     1344.28     27.85 o 
 -10   0  12      154.32      153.58      4.29 o 
  -8   0  12      400.99      417.06      8.38 o 
  -6   0  12      175.52      171.55      4.78 o 
  -4   0  12     1365.45     1651.17     36.74 o 
  -2   0  12       98.75      105.51      5.90 o 
   0   0  12      127.81      142.64      7.36 o 
 -21   1  12       39.59       38.16      2.53 o 
 -19   1  12       23.06       19.23      2.12 o 
 -17   1  12       42.39       47.99      2.48 o 
 -15   1  12      117.57      111.86      3.45 o 
 -13   1  12      263.04      254.71      4.43 o 
 -11   1  12      471.03      524.26      8.01 o 
  -9   1  12      254.81      268.18      4.30 o 
  -7   1  12      207.82      219.66      4.51 o 
  -5   1  12      408.76      447.69      7.34 o 
  -3   1  12       65.32       65.35      2.57 o 
  -1   1  12       38.07       41.73      3.87 o 
   1   1  12       34.50       25.68      3.70 o 
 -20   2  12        1.50        0.39      1.87 o 
 -18   2  12       49.94       50.49      2.76 o 
 -16   2  12       71.63       69.95      2.64 o 
 -14   2  12       89.46       91.68      2.66 o 
 -12   2  12       68.40       59.27      2.10 o 
 -10   2  12        0.71        0.75      0.80 o 
  -8   2  12       42.70       35.20      2.46 o 
  -6   2  12      147.93      130.95     15.24 o 
  -4   2  12      165.22      158.58      4.98 o 
  -2   2  12       47.00       47.71      2.79 o 
   0   2  12       28.14       27.36      3.61 o 
 -19   3  12       24.00       23.91      1.99 o 
 -17   3  12       46.92       48.01      2.22 o 
 -15   3  12      137.59      125.88      3.24 o 
 -13   3  12       87.51       79.88      2.51 o 
 -11   3  12       37.86       29.61      2.66 o 
  -9   3  12       18.53       13.98      1.96 o 
  -7   3  12       72.39       58.05      3.12 o 
  -5   3  12        8.47        3.43      2.06 o 
  -3   3  12       36.73       33.10      6.66 o 
  -1   3  12       39.62       33.22      5.79 o 
 -18   4  12       26.01       25.18      1.79 o 
 -16   4  12        3.21        2.78      0.98 o 
 -14   4  12       64.51       60.22      3.56 o 
 -12   4  12       42.74       36.86      5.02 o 
 -10   4  12       44.37       39.61      3.05 o 
  -8   4  12       21.29       15.21      2.05 o 
  -6   4  12       39.47       34.65      3.29 o 
  -4   4  12        4.82        5.05      1.44 o 
  -2   4  12        5.13        4.59      1.54 o 
 -15   5  12        0.70        0.81      3.14 o 
 -13   5  12        3.90        4.89      1.56 o 
 -11   5  12       16.85       16.53      2.27 o 
  -9   5  12       32.58       36.01      3.06 o 
  -7   5  12       10.31       10.27      2.77 o 
  -5   5  12        1.60        1.98      1.63 o 
 -22   0  13        8.76        7.90      2.17 o 
 -20   0  13       51.82       53.78      3.65 o 
 -18   0  13       12.21       10.72      2.03 o 
 -16   0  13      143.24      141.81      6.75 o 
 -14   0  13      138.41      149.44      6.70 o 
 -12   0  13       75.78       79.23      4.92 o 
 -10   0  13      155.23      166.16      4.64 o 
  -8   0  13      210.36      272.67      6.41 o 
  -6   0  13        1.58        2.27      1.71 o 
  -4   0  13       32.95       35.76      3.87 o 
  -2   0  13       77.81       75.11      5.19 o 
   0   0  13       29.02       30.94      4.09 o 
 -21   1  13       29.96       30.59      2.39 o 
 -19   1  13      160.84      155.94      5.65 o 
 -17   1  13      171.95      190.50      4.76 o 
 -15   1  13       42.28       38.98      2.30 o 
 -13   1  13       57.97       57.73      2.92 o 
 -11   1  13       53.78       53.16      3.88 o 
  -9   1  13       84.94       78.65      3.39 o 
  -7   1  13      192.41      212.06      4.57 o 
  -5   1  13      135.01      154.85      4.00 o 
  -3   1  13       43.22       48.40      2.91 o 
  -1   1  13       16.84       15.93      3.05 o 
 -20   2  13       19.47       18.91      2.98 o 
 -18   2  13       38.00       35.22      2.30 o 
 -16   2  13      288.09      310.91      5.99 o 
 -14   2  13       42.51       45.63      2.58 o 
 -12   2  13       75.55       71.00      2.69 o 
 -10   2  13       97.25       93.04      3.89 o 
  -8   2  13       53.86       49.56      2.89 o 
  -6   2  13       21.70       23.00      2.23 o 
  -4   2  13       17.96       14.67      1.96 o 
  -2   2  13        2.61        0.21      1.15 o 
 -19   3  13       16.67       15.81      1.85 o 
 -17   3  13       45.09       43.32      2.18 o 
 -15   3  13       11.50       14.24      1.40 o 
 -13   3  13        3.87        2.64      1.31 o 
 -11   3  13       51.84       45.15      3.01 o 
  -9   3  13       78.59       64.72      8.27 o 
  -7   3  13        7.72        6.62      1.58 o 
  -5   3  13       16.18       12.17      1.89 o 
  -3   3  13        2.00        1.35      1.61 o 
 -16   4  13        4.26        6.36      1.59 o 
 -14   4  13        8.96        9.87      1.91 o 
 -12   4  13        9.69       12.29      2.00 o 
 -10   4  13       29.73       23.92      3.05 o 
  -8   4  13       15.96       22.18      2.40 o 
  -6   4  13       16.46       15.57      3.09 o 
 -11   5  13        1.45        0.88      1.26 o 
 -20   0  14       11.27       11.72      3.00 o 
 -18   0  14       89.23       95.99      5.77 o 
 -16   0  14       84.62       79.64      5.29 o 
 -14   0  14       27.14       22.95      3.22 o 
 -12   0  14        0.04        0.58      1.75 o 
 -10   0  14        1.38        2.93      1.12 o 
  -8   0  14       21.57       22.46      2.92 o 
  -6   0  14       12.17       19.32      3.14 o 
  -4   0  14        4.05        5.46      1.88 o 
  -2   0  14        0.27        0.95      1.73 o 
 -21   1  14       25.27       29.93      2.45 o 
 -19   1  14       48.47       55.23      3.06 o 
 -17   1  14       56.62       59.47      2.95 o 
 -15   1  14       56.55       50.29      3.12 o 
 -13   1  14        4.81        6.89      3.25 o 
 -11   1  14       61.05       61.48      2.63 o 
  -9   1  14      133.38      138.31      4.66 o 
  -7   1  14      195.87      225.25      5.22 o 
  -5   1  14        9.50        6.26      2.30 o 
  -3   1  14       15.74       15.35      3.09 o 
 -20   2  14        2.71        3.27      1.55 o 
 -18   2  14       45.45       45.45      2.62 o 
 -16   2  14       34.94       42.01      2.45 o 
 -14   2  14       28.93       28.46      1.97 o 
 -12   2  14        0.27        1.44      1.38 o 
 -10   2  14        6.64        7.97      1.60 o 
  -8   2  14       41.92       40.04      2.80 o 
  -6   2  14        5.09        5.48      3.93 o 
  -4   2  14        2.91        1.91      1.22 o 
 -19   3  14        2.61        1.32      1.31 o 
 -17   3  14       10.27        9.19      1.36 o 
 -15   3  14       12.55       12.67      2.05 o 
 -13   3  14       28.74       22.18      2.49 o 
 -11   3  14        0.80       -0.61      0.96 o 
  -9   3  14        4.00        3.95      1.33 o 
  -7   3  14       13.07       12.26      1.83 o 
  -5   3  14        0.57       -0.16      1.12 o 
 -16   4  14        3.99        1.74      1.39 o 
 -14   4  14        0.39        0.59      1.49 o 
 -12   4  14        4.71        0.71      1.27 o 
 -10   4  14        8.53        8.16      2.23 o 
  -8   4  14        4.20        4.33      1.37 o 
 -20   0  15        0.02       -1.92      1.85 o 
 -18   0  15       74.28       96.74      6.09 o 
 -16   0  15        0.64       -1.73      1.68 o 
 -14   0  15        5.51        7.82      2.27 o 
 -12   0  15       21.54       16.74      2.97 o 
  -8   0  15       34.66       31.06      3.65 o 
  -6   0  15       14.57       14.67      2.83 o 
 -19   1  15       48.20       55.95      3.40 o 
 -17   1  15       21.01       20.45      2.35 o 
 -15   1  15        5.58        7.15      1.60 o 
 -13   1  15        9.45        8.89      4.26 o 
 -11   1  15        9.28        8.35      3.34 o 
  -9   1  15       29.41       32.23      2.75 o 
  -7   1  15        4.82        3.91      1.33 o 
  -5   1  15       12.01        9.81      1.84 o 
 -18   2  15       25.08       28.38      2.24 o 
 -16   2  15       12.19       14.51      2.73 o 
 -14   2  15        1.68        1.82      1.15 o 
 -12   2  15       13.56       10.93      1.88 o 
 -10   2  15       28.40       28.47      2.55 o 
  -8   2  15       14.62       14.60      1.97 o 
  -6   2  15       10.02       11.80      1.90 o 
 -17   3  15       21.08       15.49      3.65 o 
 -15   3  15        0.26        0.54      1.25 o 
 -13   3  15        1.13        1.72      1.30 o 
 -11   3  15        6.64        6.64      1.59 o 
  -9   3  15       12.63        9.26      3.57 o 
 -18   0  16        4.25        3.48      2.44 o 
 -16   0  16        4.98        4.21      2.24 o 
 -14   0  16       47.91       50.92      4.58 o 
  -8   0  16       29.50       29.33      3.70 o 
 -19   1  16        6.67        9.07      2.04 o 
 -17   1  16       11.03       11.70      2.06 o 
 -15   1  16        0.15        2.52      1.95 o 
 -13   1  16       13.21       18.86      3.24 o 
 -11   1  16       21.20       20.28      2.57 o 
  -9   1  16       35.80       41.39      4.21 o 
 -16   2  16        8.20       17.18      3.41 o 
 -14   2  16       53.35       66.44      5.43 o 
 -12   2  16       37.52       39.25      3.00 o 
 -10   2  16       17.58       21.39      3.18 o 
 -14   0  17        0.03        3.22      2.10 o 
                                                 
